# Supplementary material for: Peri-Procedural Continuation Versus Interruption of Anticoagulation for Transcatheter Aortic Valve Implantation: A Systematic Review and Meta-Analysis
Source: J Clin Med. 2025 May 20;14(10):3563. doi: 10.3390/jcm14103563 (PMC12112029; doi:10.3390/jcm14103563)
Supplement: Supplementary file 1 [file jcm-14-03563-s001.zip]

Archive with 1 entries (1 files):
- jcm-3569349-supplementary.pdf
